# Supplementary material for: Paraquat-induced cholesterol biosynthesis proteins dysregulation in human brain microvascular endothelial cells
Source: Sci Rep. 2021 Sep 13;11:18137. doi: 10.1038/s41598-021-97175-w (PMC8438088; doi:10.1038/s41598-021-97175-w)
Supplement: Supplementary file 2 — Supplementary Table S1. [file 41598_2021_97175_MOESM2_ESM.xlsx]

## Sheet: List_DEP_PQ_1
Protein	log2FC	FDR
CLU	0.389268	0.0459359
JUP	0.301107	0.000529214
CD99	-0.990434	0.00407412
KRT1	1.41209	0.0414857
KRT10	2.17012	0.000500131
VPS39	0.497389	0.00874546
