# Supplementary material for: Paraquat-induced cholesterol biosynthesis proteins dysregulation in human brain microvascular endothelial cells
Source: Sci Rep. 2021 Sep 13;11:18137. doi: 10.1038/s41598-021-97175-w (PMC8438088; doi:10.1038/s41598-021-97175-w)
Supplement: Supplementary file 3 — Supplementary Table S2. [file 41598_2021_97175_MOESM3_ESM.xlsx]

## Sheet: List_DEP_PQ_10
Protein	log2FC	FDR
CLU	1.02794	2.10337e-11
LGALS9B;LGALS9B;LGALS9C	0.374883	0.00444837
ABLIM1	0.292716	0.0494606
ACAT2	-0.316869	0.000418381
ACP2	0.279848	3.47659e-07
ACSL3	-0.270992	0.000778689
AGRN	0.361938	6.50015e-10
ALDH1A1	0.42407	0.00209602
ALDH6A1	0.303706	2.68224e-05
ARSB	0.292681	5.01195e-05
CAVIN2	0.39602	0.000721032
CDH13	0.696423	0.000108416
COL18A1	0.451931	0
CTGF	0.465758	3.8784e-08
CTSD	0.272054	1.70561e-06
CYP51A1	-0.361308	0.000284664
DHCR24	-0.266699	7.61678e-05
DHCR7	-0.319379	0.0113962
DNASE2	0.310765	1.85268e-06
DPP7	0.358805	0.000353712
DUT	-0.28035	0.0140474
EFEMP1	0.369797	0.0167677
FADS2	-0.445401	9.41934e-08
FAR1	-0.328844	1.86238e-05
FASN	-0.326163	1.25686e-17
FBN1	0.444742	2.05362e-05
FCGRT	0.395456	7.22149e-05
FN1	0.476292	4.7581e-17
GAA	0.35758	1.48244e-06
GRN	0.293556	3.49727e-08
GUSB	0.330307	0.04019
HEXA	0.298434	7.98902e-07
HMGCS1	-0.452065	6.2245e-07
HTRA1	0.41942	0.000872635
IDI1	-0.429671	0.0275007
ITGA6	-0.2814	9.29052e-11
KCTD12	0.315164	0.00137867
LGALS9	0.579385	4.35812e-05
LIMCH1	0.264943	6.86862e-07
LTA4H	0.300204	1.76919e-11
MAN2B1	0.334198	0.0200594
MVD	-0.309484	0.000966315
MYH10	0.485503	0
NDRG4	0.347767	0.0341579
NID1	0.364006	4.27086e-10
NT5E	0.27161	4.9693e-15
PDCD4	0.27967	1.13107e-06
PRCP	0.426378	3.34431e-12
PSAP	0.329367	1.89935e-09
PTGFRN	0.355516	0.000364474
SCARB2	0.324317	9.63285e-07
SELENBP1	0.320751	0.000464828
SLC44A2	0.288426	0.00206929
SPC24	-0.45723	0.0276716
STAT1	0.355719	8.58024e-11
THBS1	0.557941	0
TKFC	0.52127	0.00749715
TPP1	0.30267	0.000322099
IQGAP3	-0.375019	0.0176247
LAMA5	0.32576	0.00684438
MGST1	-0.274746	0.00161231
MSMO1	-0.377804	0.0397639
NSUN2	-0.28873	0.0139405
PRIM2	-0.332639	0.0457066
PTX3	0.463913	0.040405
TMEM59	0.356562	0.021892
