# Supplementary material for: Paraquat-induced cholesterol biosynthesis proteins dysregulation in human brain microvascular endothelial cells
Source: Sci Rep. 2021 Sep 13;11:18137. doi: 10.1038/s41598-021-97175-w (PMC8438088; doi:10.1038/s41598-021-97175-w)
Supplement: Supplementary file 4 — Supplementary Table S3. [file 41598_2021_97175_MOESM4_ESM.xlsx]

## Sheet: List_DEP_PQ_100
Protein	log2FC	FDR
CLU	1.72841	0
LGALS9B;LGALS9B;LGALS9C	0.682984	0.00439841
ABLIM1	0.664458	0.000312261
ACAT2	-0.690687	3.65639e-13
ACP2	0.631376	1.49243e-16
ACSL3	-0.316492	2.32936e-08
AGRN	0.691766	0
ALDH1A1	1.16629	2.67194e-06
ALDH6A1	0.73118	2.36147e-15
ARSB	0.627409	9.484e-10
CAVIN2	0.821383	6.39045e-09
CDH13	1.47421	6.3672e-08
COL18A1	0.875057	0
CTGF	0.852416	6.83486e-10
CTSD	0.512486	2.53386e-14
CYP51A1	-1.02541	5.26683e-10
DHCR24	-0.775535	2.41088e-06
DHCR7	-0.546307	3.39749e-09
DNASE2	0.604191	1.14505e-10
DPP7	0.785148	7.19425e-10
DUT	-0.630074	2.14219e-08
EFEMP1	0.784821	3.86533e-10
FADS2	-1.36158	4.12857e-12
FAR1	-0.797686	0.00100277
FASN	-0.718035	0
FBN1	0.891071	1.81227e-13
FCGRT	0.827808	2.02138e-09
FN1	1.12429	0
GAA	0.93209	2.1079e-15
GRN	0.579271	2.12763e-10
GUSB	0.7212	7.52426e-07
HEXA	0.706379	4.53349e-12
HMGCS1	-1.28608	4.99668e-10
HTRA1	0.732246	1.81927e-08
IDI1	-0.740344	9.91664e-05
ITGA6	-0.60385	0
KCTD12	0.865389	2.63789e-15
LGALS9	1.10073	1.21069e-09
LIMCH1	0.547254	1.11143e-12
LTA4H	0.719663	0
MAN2B1	0.807382	5.54466e-10
MVD	-0.58687	1.67134e-07
MYH10	0.890796	0
NDRG4	0.728207	5.83752e-11
NID1	0.721094	0
NT5E	0.413627	0
PDCD4	0.537599	9.25818e-15
PRCP	0.885393	0
PSAP	0.641225	1.33227e-15
PTGFRN	0.711601	2.51058e-12
SCARB2	0.709176	2.62661e-13
SELENBP1	0.534859	3.60035e-09
SLC44A2	0.7648	3.02769e-08
SPC24	-1.3501	3.38398e-05
STAT1	0.717979	0
THBS1	0.742387	0
TKFC	0.911913	9.74307e-05
TPP1	0.655065	2.35992e-10
JUP	0.431254	0
AACS	-0.328877	2.01605e-10
AARS	-0.977429	0
AARS2	-0.418289	0.00263171
AARSD1	-0.823843	2.48011e-10
AASS	0.424886	0.00155402
ABCA3	0.359492	0.000536702
ABCC4	0.349916	0.0181432
ABCE1	-0.26545	1.59497e-15
ABCF2	-0.309048	2.34808e-07
ACACA	-0.486656	0
ACADVL	0.322422	0
ACLY	-0.429654	0
ACO1	-1.08043	0
ACO2	-0.79854	0
ACOT1	0.317097	1.97524e-05
ACSF2	0.597238	4.4374e-05
ACSL4	-0.461573	4.13958e-11
ADA	0.4311	0.0278452
ADI1	-0.606281	1.51337e-12
AHNAK	-0.28407	1.51431e-11
AK3	0.305269	1.4004e-06
AKAP12	-0.403237	0
AKR1A1	0.278978	4.69817e-07
AKR1C1	0.564357	1.97407e-08
AKR7A2	0.26778	8.42563e-06
ALCAM	-0.402167	1.53007e-10
ALDH2	0.62842	8.54018e-18
ALDH4A1	0.573116	2.32939e-12
AMDHD2	0.276335	0.000850729
ANP32A	0.279741	0.000485818
ANXA4	0.29086	2.19579e-13
AP2A2	0.264426	9.86216e-09
AP5Z1	0.371153	0.0170072
ARAP3	0.290291	0.0160601
ARHGAP18	-0.299561	2.57874e-05
ARVCF	0.386318	0.0206212
ASNS	-0.609037	0.00144629
ATP1B1	-0.45615	0.00239628
ATP2B1	0.395236	1.36002e-14
AXL	-0.547474	0.000267657
BAP18	0.330111	0.00091894
BASP1	-0.373437	0.0197795
BCCIP	-0.316343	0.00866346
BDH2	0.320642	0.000167826
BGN	1.42931	0.00016205
BST2	0.660079	0.000954397
BYSL	-0.297967	5.58341e-05
BZW1	-0.303314	0
C11orf54	0.413003	0.00198977
C14orf159	0.555702	1.43883e-05
C21orf33	0.486221	2.80861e-06
CACYBP	-0.330165	1.93537e-11
CALU	0.286317	0.0307066
CAMK2D	0.466434	5.66944e-13
CAPZA2	0.312547	5.19513e-07
CAT	0.361578	3.18558e-14
CAVIN3	-0.452783	0.00175503
CBR1	-0.293036	7.89855e-08
CD44	-0.504354	3.07319e-05
CDH2	-0.382967	0.00425556
CDK1	-0.709799	1.07142e-09
CHID1	0.435064	0.000213793
CHORDC1	-0.274671	0.00101515
CIAPIN1	-0.372762	7.75483e-06
CMBL	0.31176	0.00485391
COL4A2	0.429893	2.2304e-06
CPT1A	0.386747	0
CRAT	0.471604	0.0454795
CSDE1	-0.271617	3.26723e-15
CSNK1A1	-0.316616	8.75467e-05
CTSA	0.377842	3.88181e-06
CTSB	0.46001	7.73781e-13
CTSC	0.416457	2.05404e-08
CTSZ	0.339368	0.000337619
CYB5R1	0.281065	3.96986e-06
CYR61	-0.314077	1.4085e-05
DDAH2	0.374637	2.08774e-14
DDX20	-0.37305	0.0186801
DDX21	-0.282275	2.95709e-05
DDX47	-0.312517	5.27045e-06
DDX56	-0.308773	0.0452527
DECR1	0.376917	8.7903e-06
DNAJC7	-0.283378	2.86534e-09
DNAJC9	-0.30429	4.50934e-08
DNMT1	-0.435558	3.67773e-10
DOCK1	0.494481	2.99099e-10
DOCK4	0.269777	0.00511535
DOHH	-0.553164	0.0318289
DRG1	-0.292901	0.0406205
DYSF	0.284655	1.36971e-12
ECH1	0.487723	1.4221e-08
EHD2	0.438226	0
EIF1AX	-0.297976	0.001777
EIF3A	-0.273781	1.54141e-08
EIF4A1	-0.31651	2.09335e-05
EIF5	-0.281918	3.4994e-10
EIF5A	-0.276432	0.0011195
ELMO1	0.507972	3.53343e-06
EML3	0.293985	1.59023e-09
ENDOD1	0.324699	5.04997e-06
EOGT	0.296485	4.86715e-13
EPHA2	-0.430335	2.45528e-11
EPHX1	0.465741	0
EPS15L1	0.327249	2.2358e-08
ERAP1	0.48564	0
ERMP1	0.558243	4.79373e-11
ERP44	0.32333	4.26003e-13
ETFA	0.287968	5.38017e-06
ETFB	0.288412	1.25869e-13
FAM213A	0.501579	4.57356e-09
FBN2	0.404639	0.0193642
FDFT1	-0.679702	2.84223e-05
FDPS	-0.298322	1.31102e-08
FEN1	-0.401612	2.1014e-07
FKBP9	0.373474	1.89812e-16
FUNDC2	0.589396	0.0138337
FUT11	0.625448	1.15435e-05
GAPDH	-0.32089	5.33397e-08
GATD1	0.287455	0.000381536
GBA	0.494147	2.14614e-12
GEMIN4	-0.336692	6.47918e-05
GEMIN5	-0.278736	7.02077e-06
GFPT1	-0.271916	3.02964e-09
GINS3	-0.663271	0.0368209
GINS4	-0.47906	0.000302965
GLB1	0.559217	1.13597e-15
GLG1	0.27474	3.37595e-08
GMDS	0.309632	3.31755e-05
GNS	0.370182	9.95231e-12
GSN	0.464598	0
GSTK1	0.439859	0.0292483
H6PD	0.380857	6.08513e-08
HADHA	0.272656	1.12173e-14
HADHB	0.318871	1.14723e-16
HAT1	-0.299413	1.75338e-05
HEATR1	-0.314608	0.0192258
HEXB	0.429568	0
HIBADH	0.32536	8.91247e-05
HLA-A	0.29316	1.29433e-09
HLA-B	0.590514	6.7363e-06
HMGCL	0.441204	0.000220319
HNRNPUL2	0.269709	4.46174e-11
HOMER3	0.368142	9.34542e-09
HP1BP3	0.367569	2.46716e-17
HSD17B4	0.270546	9.03232e-17
HSDL1	0.349587	0.0226116
HSP90AA1	-0.299142	6.20537e-11
HSP90AB1	-0.266457	0
HSPA8	-0.322568	8.66523e-14
HSPB1	0.322664	7.30217e-07
HSPG2	0.42034	0
HSPH1	-0.346066	7.65671e-17
IDH2	0.27964	1.39004e-11
IGFBP7	0.406933	0.000129465
IPO4	-0.298259	0.00165147
IPO5	-0.338286	4.84752e-07
ITFG1	0.316819	0.00411798
ITPR1	0.295829	0.000370024
ITPR2	0.443167	9.23435e-05
IVD	0.374304	9.02396e-08
JAK1	-0.346507	5.8466e-06
JPT1	-0.321649	3.45451e-05
KIAA1524	-0.501111	0.00196418
KIF1BP	-0.335989	1.66333e-12
KIRREL	0.334042	0.0335655
KPNA2	-0.329341	6.01504e-12
KPNB1	-0.315253	5.84309e-10
LAMA4	0.329033	2.89977e-05
LAMB1	0.318575	1.50768e-13
LAMC1	0.418855	0
LAMP1	0.647227	1.89882e-05
LAMTOR1	0.268427	0.042362
LAP3	0.501993	0
LARP4	-0.345062	0.00561378
LDHA	-0.348595	4.01605e-08
LEMD2	0.34044	1.23642e-05
LIMS1	0.312862	1.21838e-10
LPCAT2	0.447899	1.20002e-08
LRRFIP1	-0.45144	3.9693e-05
LSS	-0.264706	1.68832e-14
LTBP2	0.464333	0.00125283
MAD2L1	-0.462891	1.36646e-08
MAP1A	-0.390676	0.00114765
MAP1B	-0.446438	0
MAT2A	-0.350249	9.85882e-08
MCAM	-0.292778	1.14008e-09
MCCC1	0.382953	2.73957e-06
MCM2	-0.636948	5.80616e-07
MCM3	-0.510751	0
MCM4	-0.592274	3.63346e-17
MCM5	-0.577862	0
MCM6	-0.572365	0
MCM7	-0.567073	0
METTL7A	0.383251	0.000124957
MGLL	-0.435303	0.00933419
MINPP1	0.2705	0.0118861
MMP2	0.69614	0.0412693
MOGS	0.284555	1.8157e-12
MROH1	0.387445	0.0263428
MRTO4	-0.371746	2.81781e-07
MSH6	-0.263864	0.017374
MT2A	-0.826545	0.0178816
MTHFD1L	-0.27881	8.7813e-13
MVK	-0.481502	0.0182766
NAA10	-0.279171	1.56187e-05
NAGA	0.470712	0.000431263
NAGK	0.274474	1.89373e-08
NAGLU	0.633514	5.7986e-05
NAXE	0.624755	1.29138e-10
NCAPD2	-0.733059	2.59901e-10
NCAPG	-0.570033	0.00670394
NDRG1	-0.286984	0.000711592
NDRG3	-0.280404	0.00109238
NDUFA2	-0.346479	8.16084e-05
NDUFA5	-0.304863	0.0130943
NDUFA9	-0.433096	2.90995e-15
NDUFS1	-0.446369	0
NDUFS2	-0.398977	3.72985e-12
NDUFS3	-0.380794	3.13138e-07
NDUFS4	-0.369997	0.0303344
NDUFS7	-0.630887	4.94129e-06
NDUFS8	-0.601848	1.32032e-05
NDUFV1	-0.358148	0
NDUFV2	-0.400237	0.0266657
NEK9	0.353174	5.68267e-09
NES	-0.404449	0
NIPSNAP1	0.299514	2.81152e-08
NIPSNAP2	0.295429	0.000451065
NME3	0.44331	3.34209e-11
NNT	0.361741	1.00041e-10
NPC2	0.319711	3.25536e-05
NPEPL1	0.511575	0.000551857
NRCAM	-0.267542	0.0213232
NRDC	-0.312554	2.23876e-10
NUDC	-0.312813	3.57412e-11
NUDT4	0.393687	3.45463e-06
NUP50	-0.275115	6.33123e-06
NXN	0.460375	3.05311e-16
P2RX4	0.43581	0.00345777
P3H4	0.436003	0.0461652
P4HB	0.268277	4.33403e-06
PA2G4	-0.286165	3.92848e-15
PAPSS1	-0.275293	0.00385867
PCNA	-0.520024	0
PCYOX1	0.496561	1.36921e-10
PDIA5	0.404311	6.23283e-17
PDPR	0.434375	6.88628e-14
PDXDC1	0.277166	2.38682e-05
PEPD	0.330197	7.4289e-15
PEX11B	0.465173	2.71849e-10
PGLS	0.303681	0.00555608
PHGDH	-0.401739	1.60393e-07
PIEZO1	0.417247	5.46906e-12
PIK3C2A	-0.353626	7.60436e-06
PLA2G15	0.318689	0.00104015
PLBD2	0.392464	0.0125826
PLD3	0.403067	4.31049e-09
PLEKHO2	0.290349	0.036612
PLOD2	-0.405888	1.23279e-12
PLOD3	0.269441	2.916e-08
PLP2	-0.337468	0.00272525
PLSCR3	0.460754	0.00234076
PML	0.286909	6.68293e-13
PNP	-0.317225	1.97019e-12
PNPO	0.413738	0.000646975
POGLUT1	0.36922	5.69078e-05
POLD1	-0.455795	1.16338e-11
PON2	0.325591	0.0260216
PPAT	-0.732705	6.03684e-15
PPP3CA	0.317413	0.0012841
PSAT1	-0.463653	0
PSMB8	0.335307	8.34025e-10
PXDN	0.636759	0
RAC2	-0.263061	0.00089552
RALB	0.33767	0.00996621
RBM3	-0.35301	0.00734829
RCN1	0.312445	5.41654e-16
RDH11	-0.266054	3.61983e-06
RFC2	-0.321402	2.51713e-08
RFC4	-0.352422	6.74784e-09
RFTN1	0.344987	2.91697e-07
RHOT1	0.384406	0.0445765
RNASEH2A	-0.321349	0.0133028
RRM1	-0.415736	5.63944e-14
RRP15	-0.30418	0.00435049
S100A13	0.273669	0.00019481
SAMHD1	0.314834	6.56661e-12
SDHA	-0.413747	1.85346e-15
SDHB	-0.592235	3.84238e-07
SERPINB6	0.419187	0
SERPINB9	0.447541	0
SFXN3	0.39631	2.36143e-16
SGSH	0.642928	8.38201e-09
SH3BGRL	0.388104	1.75303e-06
SLC12A2	-0.411812	0.00357366
SLC12A9	0.630552	0.0357778
SLC17A5	0.509373	0.000112436
SLC44A1	0.295108	3.01441e-05
SLC9A3R1	-0.267345	0.00248285
SMC2	-0.669158	4.35382e-18
SMC4	-0.552168	3.9963e-14
SNCA	0.318842	0.0421426
SOAT1	-0.390029	0.0227573
SOD2	0.597193	6.9554e-08
SPARC	0.302634	0.0007399
SPNS1	0.391958	0.00390091
SQOR	0.537916	0
SRPK1	-0.286671	0.000471694
SRPRA	-0.393936	3.3609e-07
STARD13	-0.335965	0.0214652
STK38L	0.359628	0.0301495
STOM	0.351438	8.64336e-08
STUB1	-0.271658	0.00257088
SUMF1	0.398703	7.48398e-05
SUN1	0.345951	0.000327122
SYNPO	0.326191	1.09116e-08
TAGLN2	-0.308243	1.5242e-06
TAPBP	0.310546	5.373e-05
TBC1D9B	0.376241	1.60505e-08
TCAF1	-0.271874	0.035162
TCIRG1	0.282553	0.012182
TDP1	-0.511495	1.26402e-05
TELO2	-0.313924	1.02824e-06
TES	0.332154	9.32071e-07
TGFB1I1	-0.380128	0.000188693
TGM2	0.425273	0
THEM6	0.288416	2.29875e-05
TMEM205	0.310033	0.0349582
TMEM65	0.321855	0.000332325
TMPO	-0.280495	8.2337e-07
TMSB4X	0.382906	1.0754e-05
TNKS1BP1	0.287241	7.16317e-12
TOM1	0.292986	2.25663e-05
TOMM34	-0.367693	8.60716e-06
TRIP13	-0.314436	1.16692e-06
TSPAN3	0.302574	0.0387046
TST	0.407359	1.62017e-10
TTC38	-0.655918	0.00214962
TTC4	-0.277144	0.00757191
TTI1	-0.35706	0.024587
TUBB4B	-0.267215	2.06166e-06
TUBB6	-0.356645	1.07284e-11
TXNDC5	0.382012	0
TYMS	-0.735156	8.45787e-12
UAP1	-0.429265	8.87365e-10
UBL5	-0.310454	0.0428002
UGGT2	0.270174	0.0463943
UHRF1	-0.582756	0.00231305
USO1	0.273455	0.00123754
UTP20	-0.274081	3.74661e-05
UTP6	-0.324968	2.63054e-05
VWA5A	0.491587	0.00184347
WARS	0.266326	0.00987263
WBP2	-0.283752	2.53977e-06
WDR3	-0.275237	0.00167111
WDR55	-0.294816	0.000387369
WDR75	-0.378495	0.0115913
WFS1	0.407864	1.1701e-07
WLS	0.640525	0.000798666
ZNF185	-0.386883	3.79184e-16
