# Supplementary material for: Paraquat-induced cholesterol biosynthesis proteins dysregulation in human brain microvascular endothelial cells
Source: Sci Rep. 2021 Sep 13;11:18137. doi: 10.1038/s41598-021-97175-w (PMC8438088; doi:10.1038/s41598-021-97175-w)
Supplement: Supplementary file 5 — Supplementary Table S4. [file 41598_2021_97175_MOESM5_ESM.xlsx]

## Sheet: LC gradient
%B	Time (min)	Duration (min)
8	0	0
28	110	110
42	135	25
95	140	5
95	160	20
